# Supplementary material for: Systematic Review on Large Language Models in Orthopaedic Surgery
Source: J Clin Med. 2025 Aug 20;14(16):5876. doi: 10.3390/jcm14165876 (PMC12386971; doi:10.3390/jcm14165876)
Supplement: Supplementary file 1 [file jcm-14-05876-s001.zip]

Archive with 3 entries (3 files):
- LLM Supplemental Table S1.pdf
- LLM Supplemental Table S2.pdf
- LLM Supplemental Table S3.pdf
